# Supplementary material for: Recommended nitrogen rates and the verification of effects based on leaf SPAD readings of rice
Source: PeerJ. 2021 Aug 26;9:e12107. doi: 10.7717/peerj.12107 (PMC8403476; doi:10.7717/peerj.12107)
Supplement: Supplemental Information 1 [file peerj-09-12107-s001.zip]

Archive with 1 entries (1 files):
- Raw Data.xlsx
