# Supplementary material for: Recommended nitrogen rates and the verification of effects based on leaf SPAD readings of rice
Source: PeerJ. 2021 Aug 26;9:e12107. doi: 10.7717/peerj.12107 (PMC8403476; doi:10.7717/peerj.12107)
Supplement: Supplemental Information 1 [file peerj-09-12107-s001.zip › Raw Data.xlsx]

## Sheet: SPAD
	SPAD	2008												2009
T	T1		T2		T3		T4		T5			T	T1		T2		T3		T4		T5
0	29.8	2.6	28.7	1.7	28.6	1.1	30.8	0.9	23.6	0.9		0	20.3	2.8	28.6	1.2	30.9	1.3	33.2	0.6	27.6	1.3
45	30.5	4	32	0.7	32.3	1.3	32.1	1.2	24.4	1.4		45	22.5	2.5	31.9	0.5	31.6	1.8	33.9	0.6	27.8	0.1
90	33.6	3.5	34.7	0.9	36	1.6	34.4	1.5	26.4	0.6		90	26.7	1.5	33.9	0.5	33.7	1.6	34.9	1.4	29.5	0.6
135	34.8	1.3	34.8	1.1	36.3	0.3	35.8	1.1	28.6	0.4		135	28.2	1.5	34.6	1.1	35.8	0.7	38.3	0.7	32.3	0.7
180	35.2	1.5	35.2	2.4	37.7	1.4	36.7	0.7	30.3	2.3		180	29.2	2.4	35.4	1.2	37.2	1.3	39.7	0.6	34.6	1.1
225	36	4.1	35.7	2.6	39.4	1.5	37.7	1.2	32.7	0.9		225	30.9	2.4	37.1	2	37.5	1.2	40.6	2.4	36.3	0.6
270	38.8	0.7	37.8	1.9	39.3	0.5	39.2	1.3	33.7	0.4		270	32.7	2.3	38.7	0.4	39.3	1.4	42.7	0.5	37.6	2.5
CK	28.4	0.5	28.8	0.5	28.7	0.5	30.8	0.6	23.8	0.4		CK	25.4	0.6	28.7	0.6	31	0.6	33.2	0.5	27.6	0.6
U	31.8	0.3	33.6	0.6	37.5	0.6	37.7	0.6	31.1	0.7		U	29.9	0.6	34	0.6	36.4	0.6	35.9	0.4	30.4	0.7
FP	35.5	0.6	36.5	0.7	35.7	0.6	35.7	0.7	29.2	7		FP	31.3	0.7	37.6	0.7	35.4	0.8	35.4	0.4	30.5	0.8
			28.7	2612.33											28.6	3394.33
			32	6017.67											31.9	4591.33
			34.7	7856.33											33.9	5751.33
			34.8	8327.33											34.6	6935.67
			35.2	9125.33											35.4	8353.67
			35.7	9961											37.1	8536
			37.8	10158.3											38.7	8564
			28.6	2612.33											30.9	3394.33
			32.3	6017.67											31.6	4591.33
			36	7856.33											33.7	5751.33
			36.3	8327.33											35.8	6935.67
			37.7	9125.33											37.2	8353.67
			39.4	9961											37.5	8536
			39.3	10158.3											39.3	8564
		28.6	2612.33
		32.3	6017.67
		36	7856.33
		36.3	8327.33
		37.7	9125.33
		39.4	9961
		39.3	10158.3
		30.9	3394.33
		31.6	4591.33
		33.7	5751.33
		35.8	6935.67
		37.2	8353.67
		37.5	8536
		39.3	8564
2008	0	28.7	0	28.6
	15	32	30	32.3
	30	34.7	60	36
	45	34.8	90	36.3
	60	35.2	120	37.7
	75	35.7	150	39.4
	90	37.8	180	39.3
	10010.6
2009	0	28.6	0	30.9
	15	31.9	30	31.6
	30	33.9	60	33.7
	45	34.6	90	35.8
	60	35.4	120	37.2
	75	37.1	150	37.5
	90	38.7	180	39.3

## Sheet: Yield
	2008						2009
T	1	2	3			T	1	2	3
0	2672	2933	2232	2612.33	354.288	0	3072	3699	3412	3394.33	313.873
45	5859	6005	6189	6017.67	165.364	45	4810	4547	4417	4591.33	200.216
90	7240	8557	7772	7856.33	662.538	90	5574	5769	5911	5751.33	169.193
135	8119	8399	8464	8327.33	183.326	135	6734	6916	7157	6935.67	212.185
180	8988	9063	9325	9125.33	176.936	180	8007	8486	8568	8353.67	303.009
225	9653	9774	10456	9961	432.931	225	8313	8621	8674	8536	194.933
270	9794	10177	10504	10158.3	355.368	270	8277	8695	8720	8564	248.863
						0	3394.33
						45	4591.33
						90	5751.33
						135	6935.67
						180	8353.67
						225	8536
						270	8564
